# Supplementary material for: Potential Drug-Drug Interactions among Patients with Schizophrenia Spectrum Disorders: Prevalence, Association with Risk Factors, and Replicate Analysis in 2021
Source: Medicina (Kaunas). 2023 Feb 1;59(2):284. doi: 10.3390/medicina59020284 (PMC9962414; doi:10.3390/medicina59020284)
Supplement: Supplementary file 1 [file medicina-59-00284-s001.zip]

Archive with 1 entries (1 files):
- medicina-2119978-SI.pdf
